# Supplementary material for: Urinary volatilome analysis in a mouse model of anxiety and depression
Source: PLoS One. 2020 Feb 21;15(2):e0229269. doi: 10.1371/journal.pone.0229269 (PMC7034835; doi:10.1371/journal.pone.0229269)
Supplement: S5 Table — Following Kruskal-Wallis tests (A) two multiple comparison tests by Dunn’s test (B) and by controlling the false discovery rate (C) were performed using the absolute value of urinary VOCs shown as Table 2. Descriptive statistics are shown in (D). (XLSX) [file pone.0229269.s006.xlsx]

## Sheet: 1_Methylamin, N,N-dimethyl
(A) Kruskal-Wallis test of Methylamin, N,N-dimethyl
Results
Table Analyzed	Methylamin, N,N-dimethyl
Kruskal-Wallis test
P value	0.2547
Exact or approximate P value?	Approximate
P value summary	ns
Do the medians vary signif. (P < 0.05)?	No
Number of groups	4
Kruskal-Wallis statistic	4.063
Data summary
Number of treatments (columns)	4
Number of values (total)	20
(B) Multiple comparisons using statistical hypothesis testing by Dunn's test								(C) Multiple comparisons by controlling the False discovery rate
Number of families	1							Number of families	1
Number of comparisons per family	6							Number of comparisons per family	6
Alpha	0.05							Q	0.05
Dunn's multiple comparisons test	Mean rank diff.	Significant?	Summary	Adjusted P Value				Two-stage linear step-up procedure of Benjamini, Krieger and Yekutieli	Mean rank diff.	Discovery?	q value	Individual P Value
WT before access vs. KO before access	0.1667	No	ns	>0.9999	F-E			WT before access vs. KO before access	0.1667	No	>0.9999	0.9629	F-E
KO after access vs. KO before access	5.25	No	ns	>0.9999	G-E			KO after access vs. KO before access	5.25	No	0.2928	0.1859	G-E
WT after access vs. KO before access	5.6	No	ns	0.8069	H-E			WT after access vs. KO before access	5.6	No	0.2928	0.1345	H-E
KO after access vs. WT before access	5.083	No	ns	>0.9999	G-F			KO after access vs. WT before access	5.083	No	0.2928	0.1831	G-F
WT after access vs. WT before access	5.433	No	ns	0.7761	H-F			WT after access vs. WT before access	5.433	No	0.2928	0.1293	H-F
WT after access vs. KO after access	0.35	No	ns	>0.9999	H-G			WT after access vs. KO after access	0.35	No	>0.9999	0.9297	H-G
Test details	Mean rank 1	Mean rank 2	Mean rank diff.	n1	n2	Z		Test details	Mean rank 1	Mean rank 2	Mean rank diff.	n1	n2
WT before access vs. KO before access	8.167	8	0.1667	6	5	0.04652		WT before access vs. KO before access	8.167	8	0.1667	6	5
KO after access vs. KO before access	13.25	8	5.25	4	5	1.323		KO after access vs. KO before access	13.25	8	5.25	4	5
WT after access vs. KO before access	13.6	8	5.6	5	5	1.497		WT after access vs. KO before access	13.6	8	5.6	5	5
KO after access vs. WT before access	13.25	8.167	5.083	4	6	1.331		KO after access vs. WT before access	13.25	8.167	5.083	4	6
WT after access vs. WT before access	13.6	8.167	5.433	5	6	1.517		WT after access vs. WT before access	13.6	8.167	5.433	5	6
WT after access vs. KO after access	13.6	13.25	0.35	5	4	0.08819		WT after access vs. KO after access	13.6	13.25	0.35	5	4
(D) Descriptive statistics
	KO before access	WT before access	KO after access	WT after access
Number of values	5	6	4	5
Minimum	3653977	12786090	5846110	11967090
25% Percentile	5139063	16928355	12166048	19305705
Median	25710870	19099345	35342580	31759150
75% Percentile	29651940	26441910	50302278	47224930
Maximum	31465530	28095660	53883270	59342220
Mean	19058575	20546702	32603635	32964084
Std. Deviation	12914978	5575662	20160631	17194955
Std. Error of Mean	5775754	2276254	10080315	7689818
Lower 95% CI	3022512	14695403	523572	11613727
Upper 95% CI	35094638	26398000	64683698	54314441
Mean ranks	8	8.167	13.25	13.6

## Sheet: 2_RI955
(A) Kruskal-Wallis test of RI955
Results
Table Analyzed	RI955
Kruskal-Wallis test
P value	0.0285
Exact or approximate P value?	Approximate
P value summary	*
Do the medians vary signif. (P < 0.05)?	Yes
Number of groups	4
Kruskal-Wallis statistic	9.062
Data summary
Number of treatments (columns)	4
Number of values (total)	20
(B) Multiple comparisons using statistical hypothesis testing by Dunn's test								(C) Multiple comparisons by controlling the False discovery rate
Number of families	1							Number of families	1
Number of comparisons per family	6							Number of comparisons per family	6
Alpha	0.05							Q	0.05
Dunn's multiple comparisons test	Mean rank diff.	Significant?	Summary	Adjusted P Value				Two-stage linear step-up procedure of Benjamini, Krieger and Yekutieli	Mean rank diff.	Discovery?	q value	Individual P Value
WT before access vs. KO before access	-8.033	No	ns	0.1496	F-E			WT before access vs. KO before access	-8.033	No	0.0785	0.0249	F-E
KO after access vs. KO before access	-0.7	No	ns	>0.9999	G-E			KO after access vs. KO before access	-0.7	No	0.918	0.86	G-E
WT after access vs. KO before access	-8.6	No	ns	0.1292	H-E			WT after access vs. KO before access	-8.6	No	0.0785	0.0215	H-E
KO after access vs. WT before access	7.333	No	ns	0.3289	G-F			KO after access vs. WT before access	7.333	No	0.0863	0.0548	G-F
WT after access vs. WT before access	-0.5667	No	ns	>0.9999	H-F			WT after access vs. WT before access	-0.5667	No	0.918	0.8743	H-F
WT after access vs. KO after access	-7.9	No	ns	0.2791	H-G			WT after access vs. KO after access	-7.9	No	0.0863	0.0465	H-G
Test details	Mean rank 1	Mean rank 2	Mean rank diff.	n1	n2	Z		Test details	Mean rank 1	Mean rank 2	Mean rank diff.	n1	n2
WT before access vs. KO before access	7.167	15.2	-8.033	6	5	2.242		WT before access vs. KO before access	7.167	15.2	-8.033	6	5
KO after access vs. KO before access	14.5	15.2	-0.7	4	5	0.1764		KO after access vs. KO before access	14.5	15.2	-0.7	4	5
WT after access vs. KO before access	6.6	15.2	-8.6	5	5	2.298		WT after access vs. KO before access	6.6	15.2	-8.6	5	5
KO after access vs. WT before access	14.5	7.167	7.333	4	6	1.92		KO after access vs. WT before access	14.5	7.167	7.333	4	6
WT after access vs. WT before access	6.6	7.167	-0.5667	5	6	0.1582		WT after access vs. WT before access	6.6	7.167	-0.5667	5	6
WT after access vs. KO after access	6.6	14.5	-7.9	5	4	1.991		WT after access vs. KO after access	6.6	14.5	-7.9	5	4
(D) Descriptive statistics
	KO before access	WT before access	KO after access	WT after access
Number of values	5	6	4	5
Minimum	20791530	4631563	20961830	8838790
25% Percentile	21208690	8825606	21940793	9367581
Median	27415640	15580840	25544165	10985490
75% Percentile	30977940	21613860	28908790	21663120
Maximum	33224570	23534640	29808170	27147960
Mean	26357780	15087517	25464583	14609378
Std. Deviation	5178799	6947898	3653428	7555167
Std. Error of Mean	2316029	2836467	1826714	3378773
Lower 95% CI	19927452	7796145	19651164	5228400
Upper 95% CI	32788108	22378889	31278001	23990357
Mean ranks	15.2	7.167	14.5	6.6

## Sheet: 3_RI1101
(A) Kruskal-Wallis test of RI1101
Results
Table Analyzed	RI1101
Kruskal-Wallis test
P value	0.0077
Exact or approximate P value?	Approximate
P value summary	**
Do the medians vary signif. (P < 0.05)?	Yes
Number of groups	4
Kruskal-Wallis statistic	11.91
Data summary
Number of treatments (columns)	4
Number of values (total)	20
(B) Multiple comparisons using statistical hypothesis testing by Dunn's test								(C) Multiple comparisons by controlling the False discovery rate
Number of families	1							Number of families	1
Number of comparisons per family	6							Number of comparisons per family	6
Alpha	0.05							Q	0.05
Dunn's multiple comparisons test	Mean rank diff.	Significant?	Summary	Adjusted P Value				Two-stage linear step-up procedure of Benjamini, Krieger and Yekutieli	Mean rank diff.	Discovery?	q value	Individual P Value
WT before access vs. KO before access	-10.73	Yes	*	0.0163	F-E			WT before access vs. KO before access	-10.73	Yes	0.0114	0.0027	F-E
KO after access vs. KO before access	-0.4	No	ns	>0.9999	G-E			KO after access vs. KO before access	-0.4	No	0.6438	0.9197	G-E
WT after access vs. KO before access	-6.4	No	ns	0.5224	H-E			WT after access vs. KO before access	-6.4	No	0.1219	0.0871	H-E
KO after access vs. WT before access	10.33	Yes	*	0.0407	G-F			KO after access vs. WT before access	10.33	Yes	0.0143	0.0068	G-F
WT after access vs. WT before access	4.333	No	ns	>0.9999	H-F			WT after access vs. WT before access	4.333	No	0.19	0.2262	H-F
WT after access vs. KO after access	-6	No	ns	0.7826	H-G			WT after access vs. KO after access	-6	No	0.1369	0.1304	H-G
Test details	Mean rank 1	Mean rank 2	Mean rank diff.	n1	n2	Z		Test details	Mean rank 1	Mean rank 2	Mean rank diff.	n1	n2
WT before access vs. KO before access	4.667	15.4	-10.73	6	5	2.997		WT before access vs. KO before access	4.667	15.4	-10.73	6	5
KO after access vs. KO before access	15	15.4	-0.4	4	5	0.1008		KO after access vs. KO before access	15	15.4	-0.4	4	5
WT after access vs. KO before access	9	15.4	-6.4	5	5	1.711		WT after access vs. KO before access	9	15.4	-6.4	5	5
KO after access vs. WT before access	15	4.667	10.33	4	6	2.707		KO after access vs. WT before access	15	4.667	10.33	4	6
WT after access vs. WT before access	9	4.667	4.333	5	6	1.21		WT after access vs. WT before access	9	4.667	4.333	5	6
WT after access vs. KO after access	9	15	-6	5	4	1.512		WT after access vs. KO after access	9	15	-6	5	4
(D) Descriptive statistics
	KO before access	WT before access	KO after access	WT after access
Number of values	5	6	4	5
Minimum	96429	0	103917	35823
25% Percentile	106819	0	105134	37132
Median	128227	32613	135469	61347
75% Percentile	231657	67278	226383	154076
Maximum	250643	78950	247792	211648
Mean	161035	34594	155662	88752
Std. Deviation	66834	32416	66846	72882
Std. Error of Mean	29889	13234	33423	32594
Lower 95% CI	78051	575	49294	-1743
Upper 95% CI	244020	68613	262029	179248
Mean ranks	15.4	4.667	15	9

## Sheet: 4_3-Penten-2-one
(A) Kruskal-Wallis test of 3-Penten-2-one
Results
Table Analyzed	3-Penten-2-one
Kruskal-Wallis test
P value	0.7846
Exact or approximate P value?	Approximate
P value summary	ns
Do the medians vary signif. (P < 0.05)?	No
Number of groups	4
Kruskal-Wallis statistic	1.069
Data summary
Number of treatments (columns)	4
Number of values (total)	20
(B) Multiple comparisons using statistical hypothesis testing by Dunn's test								(C) Multiple comparisons by controlling the False discovery rate
Number of families	1							Number of families	1
Number of comparisons per family	6							Number of comparisons per family	6
Alpha	0.05							Q	0.05
Dunn's multiple comparisons test	Mean rank diff.	Significant?	Summary	Adjusted P Value				Two-stage linear step-up procedure of Benjamini, Krieger and Yekutieli	Mean rank diff.	Discovery?	q value	Individual P Value
WT before access vs. KO before access	-1.033	No	ns	>0.9999	F-E			WT before access vs. KO before access	-1.033	No	0.8117	0.773	F-E
KO after access vs. KO before access	-2.45	No	ns	>0.9999	G-E			KO after access vs. KO before access	-2.45	No	0.8117	0.537	G-E
WT after access vs. KO before access	-3.6	No	ns	>0.9999	H-E			WT after access vs. KO before access	-3.6	No	0.8117	0.336	H-E
KO after access vs. WT before access	-1.417	No	ns	>0.9999	G-F			KO after access vs. WT before access	-1.417	No	0.8117	0.7107	G-F
WT after access vs. WT before access	-2.567	No	ns	>0.9999	H-F			WT after access vs. WT before access	-2.567	No	0.8117	0.4737	H-F
WT after access vs. KO after access	-1.15	No	ns	>0.9999	H-G			WT after access vs. KO after access	-1.15	No	0.8117	0.772	H-G
Test details	Mean rank 1	Mean rank 2	Mean rank diff.	n1	n2	Z		Test details	Mean rank 1	Mean rank 2	Mean rank diff.	n1	n2
WT before access vs. KO before access	11.17	12.2	-1.033	6	5	0.2885		WT before access vs. KO before access	11.17	12.2	-1.033	6	5
KO after access vs. KO before access	9.75	12.2	-2.45	4	5	0.6173		KO after access vs. KO before access	9.75	12.2	-2.45	4	5
WT after access vs. KO before access	8.6	12.2	-3.6	5	5	0.9621		WT after access vs. KO before access	8.6	12.2	-3.6	5	5
KO after access vs. WT before access	9.75	11.17	-1.417	4	6	0.371		KO after access vs. WT before access	9.75	11.17	-1.417	4	6
WT after access vs. WT before access	8.6	11.17	-2.567	5	6	0.7165		WT after access vs. WT before access	8.6	11.17	-2.567	5	6
WT after access vs. KO after access	8.6	9.75	-1.15	5	4	0.2898		WT after access vs. KO after access	8.6	9.75	-1.15	5	4
(D) Descriptive statistics
	KO before access	WT before access	KO after access	WT after access
Number of values	5	6	4	5
Minimum	292311	230774	339427	201073
25% Percentile	339149	264891	374178	303781
Median	679853	550352	506032	414938
75% Percentile	778438	815278	602307	628692
Maximum	796078	841878	625198	653105
Mean	583005	542672	494172	455977
Std. Deviation	228970	259360	119609	180251
Std. Error of Mean	102399	105883	59804	80611
Lower 95% CI	298701	270490	303848	232165
Upper 95% CI	867309	814853	684497	679788
Mean ranks	12.2	11.17	9.75	8.6

## Sheet: 5_Pentanoic acid, 4-methyl-, et
(A) Kruskal-Wallis test of Pentanoic acid, 4-methyl-, ethyl ester
Results
Table Analyzed	Pentanoic acid, 4-methyl-, ethyl ester
Kruskal-Wallis test
P value	0.0056
Exact or approximate P value?	Approximate
P value summary	**
Do the medians vary signif. (P < 0.05)?	Yes
Number of groups	4
Kruskal-Wallis statistic	12.6
Data summary
Number of treatments (columns)	4
Number of values (total)	20
(B) Multiple comparisons using statistical hypothesis testing by Dunn's test								(C) Multiple comparisons by controlling the False discovery rate
Number of families	1							Number of families	1
Number of comparisons per family	6							Number of comparisons per family	6
Alpha	0.05							Q	0.05
Dunn's multiple comparisons test	Mean rank diff.	Significant?	Summary	Adjusted P Value				Two-stage linear step-up procedure of Benjamini, Krieger and Yekutieli	Mean rank diff.	Discovery?	q value	Individual P Value
WT before access vs. KO before access	-6.833	No	ns	0.3387	F-E			WT before access vs. KO before access	-6.833	No	0.0593	0.0565	F-E
KO after access vs. KO before access	1	No	ns	>0.9999	G-E			KO after access vs. KO before access	1	No	0.5607	0.8011	G-E
WT after access vs. KO before access	-10.6	Yes	*	0.0277	H-E			WT after access vs. KO before access	-10.6	Yes	0.0097	0.0046	H-E
KO after access vs. WT before access	7.833	No	ns	0.2415	G-F			KO after access vs. WT before access	7.833	No	0.0563	0.0402	G-F
WT after access vs. WT before access	-3.767	No	ns	>0.9999	H-F			WT after access vs. WT before access	-3.767	No	0.2462	0.2931	H-F
WT after access vs. KO after access	-11.6	Yes	*	0.0208	H-G			WT after access vs. KO after access	-11.6	Yes	0.0097	0.0035	H-G
Test details	Mean rank 1	Mean rank 2	Mean rank diff.	n1	n2	Z		Test details	Mean rank 1	Mean rank 2	Mean rank diff.	n1	n2
WT before access vs. KO before access	8.167	15	-6.833	6	5	1.907		WT before access vs. KO before access	8.167	15	-6.833	6	5
KO after access vs. KO before access	16	15	1	4	5	0.252		KO after access vs. KO before access	16	15	1	4	5
WT after access vs. KO before access	4.4	15	-10.6	5	5	2.833		WT after access vs. KO before access	4.4	15	-10.6	5	5
KO after access vs. WT before access	16	8.167	7.833	4	6	2.051		KO after access vs. WT before access	16	8.167	7.833	4	6
WT after access vs. WT before access	4.4	8.167	-3.767	5	6	1.051		WT after access vs. WT before access	4.4	8.167	-3.767	5	6
WT after access vs. KO after access	4.4	16	-11.6	5	4	2.923		WT after access vs. KO after access	4.4	16	-11.6	5	4
(D) Descriptive statistics
	KO before access	WT before access	KO after access	WT after access
Number of values	5	6	4	5
Minimum	2685	293	7494	124
25% Percentile	5612	681.5	8073	254.5
Median	9430	4169	17549	2313
75% Percentile	54992	7340	47773	2510
Maximum	61785	7725	55268	2569
Mean	26127	4063	24465	1568
Std. Deviation	26909	3110	22002	1206
Std. Error of Mean	12034	1270	11001	539.4
Lower 95% CI	-7284	799.3	-10545	70.52
Upper 95% CI	59539	7327	59475	3066
Mean ranks	15	8.167	16	4.4

## Sheet: 6_3-Heptanone, 6-methyl
(A) Kruskal-Wallis test of 3-Heptanone, 6-methyl
Results
Table Analyzed	3-Heptanone, 6-methyl
Kruskal-Wallis test
P value	0.0031
Exact or approximate P value?	Approximate
P value summary	**
Do the medians vary signif. (P < 0.05)?	Yes
Number of groups	4
Kruskal-Wallis statistic	13.89
Data summary
Number of treatments (columns)	4
Number of values (total)	20
(B) Multiple comparisons using statistical hypothesis testing by Dunn's test								(C) Multiple comparisons by controlling the False discovery rate
Number of families	1							Number of families	1
Number of comparisons per family	6							Number of comparisons per family	6
Alpha	0.05							Q	0.05
Dunn's multiple comparisons test	Mean rank diff.	Significant?	Summary	Adjusted P Value				Two-stage linear step-up procedure of Benjamini, Krieger and Yekutieli	Mean rank diff.	Discovery?	q value	Individual P Value
WT before access vs. KO before access	-7.8	No	ns	0.1767	F-E			WT before access vs. KO before access	-7.8	Yes	0.0412	0.0295	F-E
KO after access vs. KO before access	-3.3	No	ns	>0.9999	G-E			KO after access vs. KO before access	-3.3	No	0.284	0.4057	G-E
WT after access vs. KO before access	-13.2	Yes	**	0.0025	H-E			WT after access vs. KO before access	-13.2	Yes	0.0018	0.0004	H-E
KO after access vs. WT before access	4.5	No	ns	>0.9999	G-F			KO after access vs. WT before access	4.5	No	0.2005	0.2386	G-F
WT after access vs. WT before access	-5.4	No	ns	0.7903	H-F			WT after access vs. WT before access	-5.4	No	0.1383	0.1317	H-F
WT after access vs. KO after access	-9.9	No	ns	0.0757	H-G			WT after access vs. KO after access	-9.9	Yes	0.0265	0.0126	H-G
Test details	Mean rank 1	Mean rank 2	Mean rank diff.	n1	n2	Z		Test details	Mean rank 1	Mean rank 2	Mean rank diff.	n1	n2
WT before access vs. KO before access	9	16.8	-7.8	6	5	2.177		WT before access vs. KO before access	9	16.8	-7.8	6	5
KO after access vs. KO before access	13.5	16.8	-3.3	4	5	0.8315		KO after access vs. KO before access	13.5	16.8	-3.3	4	5
WT after access vs. KO before access	3.6	16.8	-13.2	5	5	3.528		WT after access vs. KO before access	3.6	16.8	-13.2	5	5
KO after access vs. WT before access	13.5	9	4.5	4	6	1.178		KO after access vs. WT before access	13.5	9	4.5	4	6
WT after access vs. WT before access	3.6	9	-5.4	5	6	1.507		WT after access vs. WT before access	3.6	9	-5.4	5	6
WT after access vs. KO after access	3.6	13.5	-9.9	5	4	2.495		WT after access vs. KO after access	3.6	13.5	-9.9	5	4
(D) Descriptive statistics
	KO before access	WT before access	KO after access	WT after access
Number of values	5	6	4	5
Minimum	268323	78426	196715	64851
25% Percentile	337260	102860	197689	66893
Median	514168	158335	291595	69912
75% Percentile	2286948	302414	926665	108259
Maximum	2449378	327936	1108027	128795
Mean	1152517	187990	471983	84043
Std. Deviation	1045576	101130	432805	26517
Std. Error of Mean	467596	41286	216403	11859
Lower 95% CI	-145737	81861	-216706	51118
Upper 95% CI	2450771	294120	1160672	116968
Mean ranks	16.8	9	13.5	3.6

## Sheet: 7_RI1227
(A) Kruskal-Wallis test of RI1227
Results
Table Analyzed	RI1227
Kruskal-Wallis test
P value	0.0418
Exact or approximate P value?	Approximate
P value summary	*
Do the medians vary signif. (P < 0.05)?	Yes
Number of groups	4
Kruskal-Wallis statistic	8.216
Data summary
Number of treatments (columns)	4
Number of values (total)	20
(B) Multiple comparisons using statistical hypothesis testing by Dunn's test								(C) Multiple comparisons by controlling the False discovery rate
Number of families	1							Number of families	1
Number of comparisons per family	6							Number of comparisons per family	6
Alpha	0.05							Q	0.05
Dunn's multiple comparisons test	Mean rank diff.	Significant?	Summary	Adjusted P Value				Two-stage linear step-up procedure of Benjamini, Krieger and Yekutieli	Mean rank diff.	Discovery?	q value	Individual P Value
WT before access vs. KO before access	-7.5	No	ns	0.2178	F-E			WT before access vs. KO before access	-7.5	No	0.1132	0.0363	F-E
KO after access vs. KO before access	-0.75	No	ns	>0.9999	G-E			KO after access vs. KO before access	-0.75	No	0.8926	0.8501	G-E
WT after access vs. KO before access	-8.4	No	ns	0.1486	H-E			WT after access vs. KO before access	-8.4	No	0.1132	0.0248	H-E
KO after access vs. WT before access	6.75	No	ns	0.4628	G-F			KO after access vs. WT before access	6.75	No	0.1215	0.0771	G-F
WT after access vs. WT before access	-0.9	No	ns	>0.9999	H-F			WT after access vs. WT before access	-0.9	No	0.8926	0.8016	H-F
WT after access vs. KO after access	-7.65	No	ns	0.3234	H-G			WT after access vs. KO after access	-7.65	No	0.1132	0.0539	H-G
Test details	Mean rank 1	Mean rank 2	Mean rank diff.	n1	n2	Z		Test details	Mean rank 1	Mean rank 2	Mean rank diff.	n1	n2
WT before access vs. KO before access	7.5	15	-7.5	6	5	2.094		WT before access vs. KO before access	7.5	15	-7.5	6	5
KO after access vs. KO before access	14.25	15	-0.75	4	5	0.189		KO after access vs. KO before access	14.25	15	-0.75	4	5
WT after access vs. KO before access	6.6	15	-8.4	5	5	2.245		WT after access vs. KO before access	6.6	15	-8.4	5	5
KO after access vs. WT before access	14.25	7.5	6.75	4	6	1.768		KO after access vs. WT before access	14.25	7.5	6.75	4	6
WT after access vs. WT before access	6.6	7.5	-0.9	5	6	0.2512		WT after access vs. WT before access	6.6	7.5	-0.9	5	6
WT after access vs. KO after access	6.6	14.25	-7.65	5	4	1.928		WT after access vs. KO after access	6.6	14.25	-7.65	5	4
(D) Descriptive statistics
	KO before access	WT before access	KO after access	WT after access
Number of values	5	6	4	5
Minimum	583896	89939	573757	145402
25% Percentile	642719	96217	674017	258297
Median	1031862	395059	1201724	380326
75% Percentile	1728190	1149384	1435021	591718
Maximum	1777912	1273603	1437144	700672
Mean	1154736	559991	1103587	416071
Std. Deviation	549769	512508	414018	201246
Std. Error of Mean	245864	209231	207009	90000
Lower 95% CI	472107	22147	444792	166191
Upper 95% CI	1837365	1097836	1762382	665951
Mean ranks	15	7.5	14.25	6.6

## Sheet: 8_RI1237
(A) Kruskal-Wallis test of RI1237
Results
Table Analyzed	RI1237
Kruskal-Wallis test
P value	0.0275
Exact or approximate P value?	Approximate
P value summary	*
Do the medians vary signif. (P < 0.05)?	Yes
Number of groups	4
Kruskal-Wallis statistic	9.14
Data summary
Number of treatments (columns)	4
Number of values (total)	20
(B) Multiple comparisons using statistical hypothesis testing by Dunn's test								(C) Multiple comparisons by controlling the False discovery rate
Number of families	1							Number of families	1
Number of comparisons per family	6							Number of comparisons per family	6
Alpha	0.05							Q	0.05
Dunn's multiple comparisons test	Mean rank diff.	Significant?	Summary	Adjusted P Value				Two-stage linear step-up procedure of Benjamini, Krieger and Yekutieli	Mean rank diff.	Discovery?	q value	Individual P Value
WT before access vs. KO before access	-7.3	No	ns	0.2494	F-E			WT before access vs. KO before access	-7.3	No	0.078	0.0416	F-E
KO after access vs. KO before access	0.2	No	ns	>0.9999	G-E			KO after access vs. KO before access	0.2	No	>0.9999	0.9598	G-E
WT after access vs. KO before access	-8.6	No	ns	0.1292	H-E			WT after access vs. KO before access	-8.6	No	0.078	0.0215	H-E
KO after access vs. WT before access	7.5	No	ns	0.2972	G-F			KO after access vs. WT before access	7.5	No	0.078	0.0495	G-F
WT after access vs. WT before access	-1.3	No	ns	>0.9999	H-F			WT after access vs. WT before access	-1.3	No	0.903	0.7167	H-F
WT after access vs. KO after access	-8.8	No	ns	0.1596	H-G			WT after access vs. KO after access	-8.8	No	0.078	0.0266	H-G
Test details	Mean rank 1	Mean rank 2	Mean rank diff.	n1	n2	Z		Test details	Mean rank 1	Mean rank 2	Mean rank diff.	n1	n2
WT before access vs. KO before access	7.5	14.8	-7.3	6	5	2.038		WT before access vs. KO before access	7.5	14.8	-7.3	6	5
KO after access vs. KO before access	15	14.8	0.2	4	5	0.0504		KO after access vs. KO before access	15	14.8	0.2	4	5
WT after access vs. KO before access	6.2	14.8	-8.6	5	5	2.298		WT after access vs. KO before access	6.2	14.8	-8.6	5	5
KO after access vs. WT before access	15	7.5	7.5	4	6	1.964		KO after access vs. WT before access	15	7.5	7.5	4	6
WT after access vs. WT before access	6.2	7.5	-1.3	5	6	0.3629		WT after access vs. WT before access	6.2	7.5	-1.3	5	6
WT after access vs. KO after access	6.2	15	-8.8	5	4	2.217		WT after access vs. KO after access	6.2	15	-8.8	5	4
(D) Descriptive statistics
	KO before access	WT before access	KO after access	WT after access
Number of values	5	6	4	5
Minimum	1639351	390141	1832152	947434
25% Percentile	1981755	405836	1922210	1057322
Median	2382186	1427079	2547657	1223754
75% Percentile	7698462	2368682	9113882	1534529
Maximum	10695360	2544552	11184200	1829068
Mean	4348524	1418329	4527916	1281491
Std. Deviation	3731994	937706	4459767	327701
Std. Error of Mean	1668999	382817	2229883	146552
Lower 95% CI	-285359	434268	-2568568	874597
Upper 95% CI	8982407	2402391	11624400	1688385
Mean ranks	14.8	7.5	15	6.2

## Sheet: 9_Styrene
(A) Kruskal-Wallis test of Styrene
Results
Table Analyzed	Styrene
Kruskal-Wallis test
P value	0.0283
Exact or approximate P value?	Approximate
P value summary	*
Do the medians vary signif. (P < 0.05)?	Yes
Number of groups	4
Kruskal-Wallis statistic	9.073
Data summary
Number of treatments (columns)	4
Number of values (total)	20
(B) Multiple comparisons using statistical hypothesis testing by Dunn's test								(C) Multiple comparisons by controlling the False discovery rate
Number of families	1							Number of families	1
Number of comparisons per family	6							Number of comparisons per family	6
Alpha	0.05							Q	0.05
Dunn's multiple comparisons test	Mean rank diff.	Significant?	Summary	Adjusted P Value				Two-stage linear step-up procedure of Benjamini, Krieger and Yekutieli	Mean rank diff.	Discovery?	q value	Individual P Value
WT before access vs. KO before access	-0.9	No	ns	>0.9999	F-E			WT before access vs. KO before access	-0.9	No	0.5611	0.8016	F-E
KO after access vs. KO before access	-10.15	No	ns	0.0632	G-E			KO after access vs. KO before access	-10.15	Yes	0.0324	0.0105	G-E
WT after access vs. KO before access	-6.4	No	ns	0.5231	H-E			WT after access vs. KO before access	-6.4	No	0.1221	0.0872	H-E
KO after access vs. WT before access	-9.25	No	ns	0.0926	G-F			KO after access vs. WT before access	-9.25	Yes	0.0324	0.0154	G-F
WT after access vs. WT before access	-5.5	No	ns	0.7483	H-F			WT after access vs. WT before access	-5.5	No	0.1309	0.1247	H-F
WT after access vs. KO after access	3.75	No	ns	>0.9999	H-G			WT after access vs. KO after access	3.75	No	0.2896	0.3447	H-G
Test details	Mean rank 1	Mean rank 2	Mean rank diff.	n1	n2	Z		Test details	Mean rank 1	Mean rank 2	Mean rank diff.	n1	n2
WT before access vs. KO before access	13.5	14.4	-0.9	6	5	0.2512		WT before access vs. KO before access	13.5	14.4	-0.9	6	5
KO after access vs. KO before access	4.25	14.4	-10.15	4	5	2.558		KO after access vs. KO before access	4.25	14.4	-10.15	4	5
WT after access vs. KO before access	8	14.4	-6.4	5	5	1.71		WT after access vs. KO before access	8	14.4	-6.4	5	5
KO after access vs. WT before access	4.25	13.5	-9.25	4	6	2.422		KO after access vs. WT before access	4.25	13.5	-9.25	4	6
WT after access vs. WT before access	8	13.5	-5.5	5	6	1.535		WT after access vs. WT before access	8	13.5	-5.5	5	6
WT after access vs. KO after access	8	4.25	3.75	5	4	0.9449		WT after access vs. KO after access	8	4.25	3.75	5	4
(D) Descriptive statistics
	KO before access	WT before access	KO after access	WT after access
Number of values	5	6	4	5
Minimum	6485	6020	3893	4232
25% Percentile	6819	6041	4047	5107
Median	8522	9861	4887	6608
75% Percentile	15171	13084	6226	6993
Maximum	17272	20886	6546	7096
Mean	10500	10527	5053	6161
Std. Deviation	4575	5463	1142	1157
Std. Error of Mean	2046	2230	571.2	517.5
Lower 95% CI	4820	4794	3235	4724
Upper 95% CI	16180	16259	6871	7598
Mean ranks	14.4	13.5	4.25	8

## Sheet: 10_RI1291
(A) Kruskal-Wallis test of RI1291
Results
Table Analyzed	RI1291
Kruskal-Wallis test
P value	0.0054
Exact or approximate P value?	Approximate
P value summary	**
Do the medians vary signif. (P < 0.05)?	Yes
Number of groups	4
Kruskal-Wallis statistic	12.65
Data summary
Number of treatments (columns)	4
Number of values (total)	20
(B) Multiple comparisons using statistical hypothesis testing by Dunn's test								(C) Multiple comparisons by controlling the False discovery rate
Number of families	1							Number of families	1
Number of comparisons per family	6							Number of comparisons per family	6
Alpha	0.05							Q	0.05
Dunn's multiple comparisons test	Mean rank diff.	Significant?	Summary	Adjusted P Value				Two-stage linear step-up procedure of Benjamini, Krieger and Yekutieli	Mean rank diff.	Discovery?	q value	Individual P Value
WT before access vs. KO before access	-9.267	No	ns	0.0581	F-E			WT before access vs. KO before access	-9.267	Yes	0.0153	0.0097	F-E
KO after access vs. KO before access	-2.35	No	ns	>0.9999	G-E			KO after access vs. KO before access	-2.35	No	0.2907	0.5538	G-E
WT after access vs. KO before access	-11.4	Yes	*	0.0139	H-E			WT after access vs. KO before access	-11.4	Yes	0.0073	0.0023	H-E
KO after access vs. WT before access	6.917	No	ns	0.4207	G-F			KO after access vs. WT before access	6.917	No	0.0552	0.0701	G-F
WT after access vs. WT before access	-2.133	No	ns	>0.9999	H-F			WT after access vs. WT before access	-2.133	No	0.2907	0.5515	H-F
WT after access vs. KO after access	-9.05	No	ns	0.1355	H-G			WT after access vs. KO after access	-9.05	Yes	0.0237	0.0226	H-G
Test details	Mean rank 1	Mean rank 2	Mean rank diff.	n1	n2	Z		Test details	Mean rank 1	Mean rank 2	Mean rank diff.	n1	n2
WT before access vs. KO before access	7.333	16.6	-9.267	6	5	2.587		WT before access vs. KO before access	7.333	16.6	-9.267	6	5
KO after access vs. KO before access	14.25	16.6	-2.35	4	5	0.5921		KO after access vs. KO before access	14.25	16.6	-2.35	4	5
WT after access vs. KO before access	5.2	16.6	-11.4	5	5	3.047		WT after access vs. KO before access	5.2	16.6	-11.4	5	5
KO after access vs. WT before access	14.25	7.333	6.917	4	6	1.811		KO after access vs. WT before access	14.25	7.333	6.917	4	6
WT after access vs. WT before access	5.2	7.333	-2.133	5	6	0.5955		WT after access vs. WT before access	5.2	7.333	-2.133	5	6
WT after access vs. KO after access	5.2	14.25	-9.05	5	4	2.28		WT after access vs. KO after access	5.2	14.25	-9.05	5	4
(D) Descriptive statistics
	KO before access	WT before access	KO after access	WT after access
Number of values	5	6	4	5
Minimum	699269	66074	361935	153461
25% Percentile	708797	161590	430380	158261
Median	778680	321523	758760	184796
75% Percentile	2398682	555784	1661307	393114
Maximum	3050841	577008	1921142	505921
Mean	1398727	338044	950149	257509
Std. Deviation	1023119	212038	681264	147701
Std. Error of Mean	457553	86564	340632	66054
Lower 95% CI	128358	115524	-133894	74114
Upper 95% CI	2669097	560565	2034192	440904
Mean ranks	16.6	7.333	14.25	5.2

[truncated: 6 more sheets: 12_Benzaldehyde, 13_beta-Farnesene, 14_alpha-Farnesene, 15_Texanol, 16_Texanol isomer, 17_5,9-Undecadien-2-ol, 6,10-di]
